# Supplementary material for: Förster Resonance Energy Transfer and Enhanced Emission in Cs4PbBr6 Nanocrystals Encapsulated in Silicon Nano-Sheets for Perovskite Light Emitting Diode Applications
Source: Nanomaterials (Basel). 2024 Oct 3;14(19):1596. doi: 10.3390/nano14191596 (PMC11478374; doi:10.3390/nano14191596)
Supplement: Supplementary file 1 [file nanomaterials-14-01596-s001.zip]

Archive with 1 entries (1 files):
- Video S1 PL peak intensity oscillation.mp4
